# Supplementary material for: Meta-Analysis and Evaluation by Insect-Mediated Baiting Reveal Different Patterns of Hypocrealean Entomopathogenic Fungi in the Soils From Two Regions of China
Source: Front Microbiol. 2020 Jun 12;11:1133. doi: 10.3389/fmicb.2020.01133 (PMC7303310; doi:10.3389/fmicb.2020.01133)
Supplement: Supplementary file 1 [file Data_Sheet_1.zip]

Archive with 3 entries (3 files):
- Supplementary Figures.DOCX
- Supplementary Table S2.XLSX
- Supplementary Tables.DOCX
