# Supplementary material for: Meta-Analysis and Evaluation by Insect-Mediated Baiting Reveal Different Patterns of Hypocrealean Entomopathogenic Fungi in the Soils From Two Regions of China
Source: Front Microbiol. 2020 Jun 12;11:1133. doi: 10.3389/fmicb.2020.01133 (PMC7303310; doi:10.3389/fmicb.2020.01133)
Supplement: Supplementary file 1 [file Data_Sheet_1.zip › Supplementary Table S2.XLSX]

## Sheet: Metarhizium
Supplemental Table S2. Specimen voucher, strain name, locality, coordination and GenBank accession numbers for Metarhizium isolates included in the phylogenetic analysis for the IGS gene.
Sequence_ID	Specimen_voucher	Collected_by	Collection_date	Country	Identified_by	lat_lon	Altitude	Accession No
Seq1	M2-1M	Abolfazl Masoudi, Xiao Li Zhang, Zhaoxi Qiu, Wenying Wang, Hui Wang, Jingze Liu	September, 2018	China:Sichuan	Abolfazl Masoudi	103˚ 03´ 00″ E,30˚ 01´ 65″ N	586m	MN125185
Seq2	M2-2M	Abolfazl Masoudi, Xiao Li Zhang, Zhaoxi Qiu, Wenying Wang, Hui Wang, Jingze Liu	September, 2018	China:Sichuan	Abolfazl Masoudi	103˚ 03´ 00″ E,30˚ 01´ 65″ N	586m	MN125186
Seq3	M2-3M	Abolfazl Masoudi, Xiao Li Zhang, Zhaoxi Qiu, Wenying Wang, Hui Wang, Jingze Liu	September, 2018	China:Sichuan	Abolfazl Masoudi	103˚ 03´ 00″ E,30˚ 01´ 65″ N	586m	MN125187
Seq4	M2-4M	Abolfazl Masoudi, Xiao Li Zhang, Zhaoxi Qiu, Wenying Wang, Hui Wang, Jingze Liu	September, 2018	China:Sichuan	Abolfazl Masoudi	103˚ 03´ 00″ E,30˚ 01´ 65″ N	586m	MN125188
Seq5	M2-5M	Abolfazl Masoudi, Xiao Li Zhang, Zhaoxi Qiu, Wenying Wang, Hui Wang, Jingze Liu	September, 2018	China:Sichuan	Abolfazl Masoudi	103˚ 03´ 00″ E,30˚ 01´ 65″ N	586m	MN125189
Seq6	M2-6M	Abolfazl Masoudi, Xiao Li Zhang, Zhaoxi Qiu, Wenying Wang, Hui Wang, Jingze Liu	September, 2018	China:Sichuan	Abolfazl Masoudi	103˚ 03´ 00″ E,30˚ 01´ 65″ N	586m	MN125190
Seq7	M3-2M	Abolfazl Masoudi, Xiao Li Zhang, Zhaoxi Qiu, Wenying Wang, Hui Wang, Jingze Liu	September, 2018	China:Sichuan	Abolfazl Masoudi	103˚ 23´ 23″ E,30˚ 21´ 49″ N	575m	MN125191
Seq8	M3-3M	Abolfazl Masoudi, Xiao Li Zhang, Zhaoxi Qiu, Wenying Wang, Hui Wang, Jingze Liu	September, 2018	China:Sichuan	Abolfazl Masoudi	103˚ 23´ 23″ E,30˚ 21´ 49″ N	575m	MN125192
Seq9	M3-4M	Abolfazl Masoudi, Xiao Li Zhang, Zhaoxi Qiu, Wenying Wang, Hui Wang, Jingze Liu	September, 2018	China:Sichuan	Abolfazl Masoudi	103˚ 23´ 23″ E,30˚ 21´ 49″ N	575m	MN125193
Seq10	M4-1M	Abolfazl Masoudi, Xiao Li Zhang, Zhaoxi Qiu, Wenying Wang, Hui Wang, Jingze Liu	September, 2018	China:Sichuan	Abolfazl Masoudi	102˚ 54´ 41″ E,29˚ 50´ 98″ N	1151m	MN125194
Seq11	M4-2M	Abolfazl Masoudi, Xiao Li Zhang, Zhaoxi Qiu, Wenying Wang, Hui Wang, Jingze Liu	September, 2018	China:Sichuan	Abolfazl Masoudi	102˚ 54´ 41″ E,29˚ 50´ 98″ N	1151m	MN125195
Seq12	M7-1M	Abolfazl Masoudi, Xiao Li Zhang, Zhaoxi Qiu, Wenying Wang, Hui Wang, Jingze Liu	September, 2018	China:Sichuan	Abolfazl Masoudi	102˚ 54´ 27″ E,29˚ 49´ 51″ N	955m	MN125196
Seq13	M7-2M	Abolfazl Masoudi, Xiao Li Zhang, Zhaoxi Qiu, Wenying Wang, Hui Wang, Jingze Liu	September, 2018	China:Sichuan	Abolfazl Masoudi	102˚ 54´ 27″ E,29˚ 49´ 51″ N	955m	MN125197
Seq14	M7-3M	Abolfazl Masoudi, Xiao Li Zhang, Zhaoxi Qiu, Wenying Wang, Hui Wang, Jingze Liu	September, 2018	China:Sichuan	Abolfazl Masoudi	102˚ 54´ 27″ E,29˚ 49´ 51″ N	955m	MN125198
Seq15	K1-1M	Abolfazl Masoudi, Xiao Li Zhang, Zhaoxi Qiu, Wenying Wang, Hui Wang, Jingze Liu	September, 2018	China:Sichuan	Abolfazl Masoudi	103˚ 14´ 65″ E,29˚ 49´ 90″ N	501m	MN125199
Seq16	K1-2M	Abolfazl Masoudi, Xiao Li Zhang, Zhaoxi Qiu, Wenying Wang, Hui Wang, Jingze Liu	September, 2018	China:Sichuan	Abolfazl Masoudi	103˚ 14´ 65″ E,29˚ 49´ 90″ N	501m	MN125200
Seq17	K2-1M	Abolfazl Masoudi, Xiao Li Zhang, Zhaoxi Qiu, Wenying Wang, Hui Wang, Jingze Liu	September, 2018	China:Sichuan	Abolfazl Masoudi	103˚ 32´ 26″ E,29˚ 41´ 92″ N	427m	MN125201
Seq18	K2-2M	Abolfazl Masoudi, Xiao Li Zhang, Zhaoxi Qiu, Wenying Wang, Hui Wang, Jingze Liu	September, 2018	China:Sichuan	Abolfazl Masoudi	103˚ 32´ 26″ E,29˚ 41´ 92″ N	427m	MN125202
Seq19	K3-1M	Abolfazl Masoudi, Xiao Li Zhang, Zhaoxi Qiu, Wenying Wang, Hui Wang, Jingze Liu	September, 2018	China:Sichuan	Abolfazl Masoudi	103˚ 51´ 70″ E,29˚ 31´ 94″ N	375m	MN125203
Seq20	K4-1M	Abolfazl Masoudi, Xiao Li Zhang, Zhaoxi Qiu, Wenying Wang, Hui Wang, Jingze Liu	September, 2018	China:Sichuan	Abolfazl Masoudi	104˚ 20´ 81″ E,29˚ 25´ 54″ N	345m	MN125204
Seq21	K4-2M	Abolfazl Masoudi, Xiao Li Zhang, Zhaoxi Qiu, Wenying Wang, Hui Wang, Jingze Liu	September, 2018	China:Sichuan	Abolfazl Masoudi	104˚ 20´ 81″ E,29˚ 25´ 54″ N	34m	MN125205
Seq22	K5-2M	Abolfazl Masoudi, Xiao Li Zhang, Zhaoxi Qiu, Wenying Wang, Hui Wang, Jingze Liu	September, 2018	China:Sichuan	Abolfazl Masoudi	104˚ 51´ 56″ E,29˚ 14´ 96″ N	348m	MN125206
Seq23	K6-1M	Abolfazl Masoudi, Xiao Li Zhang, Zhaoxi Qiu, Wenying Wang, Hui Wang, Jingze Liu	September, 2018	China:Sichuan	Abolfazl Masoudi	105˚ 25´ 04″ E,29˚ 23´ 32″ N	373m	MN125207
Seq24	K6-2M	Abolfazl Masoudi, Xiao Li Zhang, Zhaoxi Qiu, Wenying Wang, Hui Wang, Jingze Liu	September, 2018	China:Sichuan	Abolfazl Masoudi	105˚ 25´ 04″ E,29˚ 23´ 32″ N	373m	MN125208
Seq25	K6-3M	Abolfazl Masoudi, Xiao Li Zhang, Zhaoxi Qiu, Wenying Wang, Hui Wang, Jingze Liu	September, 2018	China:Sichuan	Abolfazl Masoudi	105˚ 25´ 04″ E,29˚ 23´ 32″ N	373m	MN125209
Seq26	K7-2M	Abolfazl Masoudi, Xiao Li Zhang, Zhaoxi Qiu, Wenying Wang, Hui Wang, Jingze Liu	September, 2018	China:Sichuan	Abolfazl Masoudi	105˚ 45´ 29″ E,29˚ 25´ 70″ N	419m	MN125210
Seq27	K7-3M	Abolfazl Masoudi, Xiao Li Zhang, Zhaoxi Qiu, Wenying Wang, Hui Wang, Jingze Liu	September, 2018	China:Sichuan	Abolfazl Masoudi	105˚ 45´ 29″ E,29˚ 25´ 70″ N	419m	MN125211
Seq28	K8-1M	Abolfazl Masoudi, Xiao Li Zhang, Zhaoxi Qiu, Wenying Wang, Hui Wang, Jingze Liu	September, 2018	China:Sichuan	Abolfazl Masoudi	106˚ 09´ 51″ E,29˚ 24´ 67″ N	337m	MN125212
Seq29	K8-2M	Abolfazl Masoudi, Xiao Li Zhang, Zhaoxi Qiu, Wenying Wang, Hui Wang, Jingze Liu	September, 2018	China:Sichuan	Abolfazl Masoudi	106˚ 09´ 51″ E,29˚ 24´ 67″ N	337m	MN125213
Seq30	K8-3M	Abolfazl Masoudi, Xiao Li Zhang, Zhaoxi Qiu, Wenying Wang, Hui Wang, Jingze Liu	September, 2018	China:Sichuan	Abolfazl Masoudi	106˚ 09´ 51″ E,29˚ 24´ 67″ N	337m	MN125214
Seq31	K9-1M	Abolfazl Masoudi, Xiao Li Zhang, Zhaoxi Qiu, Wenying Wang, Hui Wang, Jingze Liu	September, 2018	China:Sichuan	Abolfazl Masoudi	106˚ 37´ 69″ E,29˚ 18´ 81″ N	404m	MN125215
Seq32	K9-2M	Abolfazl Masoudi, Xiao Li Zhang, Zhaoxi Qiu, Wenying Wang, Hui Wang, Jingze Liu	September, 2018	China:Sichuan	Abolfazl Masoudi	106˚ 37´ 69″ E,29˚ 18´ 81″ N	404m	MN125216
Seq33	K10-1M	Abolfazl Masoudi, Xiao Li Zhang, Zhaoxi Qiu, Wenying Wang, Hui Wang, Jingze Liu	September, 2018	China:Sichuan	Abolfazl Masoudi	107˚ 25´ 00″ E,29˚ 43´ 44″ N	312m	MN125217
Seq34	K11-1M	Abolfazl Masoudi, Xiao Li Zhang, Zhaoxi Qiu, Wenying Wang, Hui Wang, Jingze Liu	September, 2018	China:Sichuan	Abolfazl Masoudi	107˚ 47´ 46″ E,29˚ 54´ 38″ N	341m	MN125218
Seq35	K11-2M	Abolfazl Masoudi, Xiao Li Zhang, Zhaoxi Qiu, Wenying Wang, Hui Wang, Jingze Liu	September, 2018	China:Sichuan	Abolfazl Masoudi	107˚ 47´ 46″ E,29˚ 54´ 38″ N	341m	MN125219
Seq36	K12-1M	Abolfazl Masoudi, Xiao Li Zhang, Zhaoxi Qiu, Wenying Wang, Hui Wang, Jingze Liu	September, 2018	China:Sichuan	Abolfazl Masoudi	108˚ 09´ 75″ E,30˚ 01´ 43″ N	615m	MN125220
Seq37	K12-2M	Abolfazl Masoudi, Xiao Li Zhang, Zhaoxi Qiu, Wenying Wang, Hui Wang, Jingze Liu	September, 2018	China:Sichuan	Abolfazl Masoudi	108˚ 09´ 75″ E,30˚ 01´ 43″ N	615m	MN125221
Seq38	K13-1M	Abolfazl Masoudi, Xiao Li Zhang, Zhaoxi Qiu, Wenying Wang, Hui Wang, Jingze Liu	September, 2018	China:Sichuan	Abolfazl Masoudi	108˚ 32´ 99″ E,30˚ 08´ 16″ N	1451m	MN125222
Seq39	K13-2M	Abolfazl Masoudi, Xiao Li Zhang, Zhaoxi Qiu, Wenying Wang, Hui Wang, Jingze Liu	September, 2018	China:Sichuan	Abolfazl Masoudi	108˚ 32´ 99″ E,30˚ 08´ 16″ N	1451m	MN125223
Seq40	K13-3M	Abolfazl Masoudi, Xiao Li Zhang, Zhaoxi Qiu, Wenying Wang, Hui Wang, Jingze Liu	September, 2018	China:Sichuan	Abolfazl Masoudi	108˚ 32´ 99″ E,30˚ 08´ 16″ N	1451m	MN125224
Seq41	K14-1M	Abolfazl Masoudi, Xiao Li Zhang, Zhaoxi Qiu, Wenying Wang, Hui Wang, Jingze Liu	September, 2018	China:Sichuan	Abolfazl Masoudi	109˚ 32´ 66″ E,30˚ 19´ 18″ N	574m	MN125225
Seq42	K14-2M	Abolfazl Masoudi, Xiao Li Zhang, Zhaoxi Qiu, Wenying Wang, Hui Wang, Jingze Liu	September, 2018	China:Sichuan	Abolfazl Masoudi	109˚ 32´ 66″ E,30˚ 19´ 18″ N	574m	MN125226
Seq43	K14-3M	Abolfazl Masoudi, Xiao Li Zhang, Zhaoxi Qiu, Wenying Wang, Hui Wang, Jingze Liu	September, 2018	China:Sichuan	Abolfazl Masoudi	109˚ 32´ 66″ E,30˚ 19´ 18″ N	574m	MN125227
Seq44	K14-4M	Abolfazl Masoudi, Xiao Li Zhang, Zhaoxi Qiu, Wenying Wang, Hui Wang, Jingze Liu	September, 2018	China:Sichuan	Abolfazl Masoudi	109˚ 32´ 66″ E,30˚ 19´ 18″ N	574m	MN125228
Seq45	K15-1M	Abolfazl Masoudi, Xiao Li Zhang, Zhaoxi Qiu, Wenying Wang, Hui Wang, Jingze Liu	September, 2018	China:Sichuan	Abolfazl Masoudi	109˚ 32´ 66″ E,30˚ 19´ 18″ N	574m	MN125229
Seq46	K15-2M	Abolfazl Masoudi, Xiao Li Zhang, Zhaoxi Qiu, Wenying Wang, Hui Wang, Jingze Liu	September, 2018	China:Sichuan	Abolfazl Masoudi	109˚ 32´ 66″ E,30˚ 19´ 18″ N	574m	MN125230
Seq47	K15-3M	Abolfazl Masoudi, Xiao Li Zhang, Zhaoxi Qiu, Wenying Wang, Hui Wang, Jingze Liu	September, 2018	China:Sichuan	Abolfazl Masoudi	109˚ 32´ 66″ E,30˚ 19´ 18″ N	574m	MN125231
Seq48	K15-4M	Abolfazl Masoudi, Xiao Li Zhang, Zhaoxi Qiu, Wenying Wang, Hui Wang, Jingze Liu	September, 2018	China:Sichuan	Abolfazl Masoudi	109˚ 32´ 66″ E,30˚ 19´ 18″ N	574m	MN125232
Seq49	K15-5M	Abolfazl Masoudi, Xiao Li Zhang, Zhaoxi Qiu, Wenying Wang, Hui Wang, Jingze Liu	September, 2018	China:Sichuan	Abolfazl Masoudi	109˚ 32´ 66″ E,30˚ 19´ 18″ N	574m	MN125233
Seq50	K16-1M	Abolfazl Masoudi, Xiao Li Zhang, Zhaoxi Qiu, Wenying Wang, Hui Wang, Jingze Liu	September, 2018	China:Sichuan	Abolfazl Masoudi	109˚ 53´ 35″ E,30˚ 33´ 46″ N	922m	MN125234
Seq51	K17-1M	Abolfazl Masoudi, Xiao Li Zhang, Zhaoxi Qiu, Wenying Wang, Hui Wang, Jingze Liu	September, 2018	China:Sichuan	Abolfazl Masoudi	110˚ 19´ 71″ E,30˚ 36´ 59″ N	940m	MN125235
Seq52	K17-2M	Abolfazl Masoudi, Xiao Li Zhang, Zhaoxi Qiu, Wenying Wang, Hui Wang, Jingze Liu	September, 2018	China:Sichuan	Abolfazl Masoudi	110˚ 19´ 71″ E,30˚ 36´ 59″ N	940m	MN125236
Seq53	K18-1M	Abolfazl Masoudi, Xiao Li Zhang, Zhaoxi Qiu, Wenying Wang, Hui Wang, Jingze Liu	September, 2018	China:Sichuan	Abolfazl Masoudi	110˚ 50´ 86″ E,30˚ 16´ 27″ N	732m	MN125237
Seq54	K18-2M	Abolfazl Masoudi, Xiao Li Zhang, Zhaoxi Qiu, Wenying Wang, Hui Wang, Jingze Liu	September, 2018	China:Sichuan	Abolfazl Masoudi	110˚ 50´ 86″ E,30˚ 16´ 27″ N	732m	MN125238
Seq55	K19-1M	Abolfazl Masoudi, Xiao Li Zhang, Zhaoxi Qiu, Wenying Wang, Hui Wang, Jingze Liu	September, 2018	China:Sichuan	Abolfazl Masoudi	111˚ 23´ 12″ E,30˚ 32´ 26″ N	95m	MN125239
Seq56	K19-2M	Abolfazl Masoudi, Xiao Li Zhang, Zhaoxi Qiu, Wenying Wang, Hui Wang, Jingze Liu	September, 2018	China:Sichuan	Abolfazl Masoudi	111˚ 23´ 12″ E,30˚ 32´ 26″ N	95m	MN125240
Seq57	K19-3M	Abolfazl Masoudi, Xiao Li Zhang, Zhaoxi Qiu, Wenying Wang, Hui Wang, Jingze Liu	September, 2018	China:Sichuan	Abolfazl Masoudi	111˚ 23´ 12″ E,30˚ 32´ 26″ N	95m	MN125241
Seq58	K20-1M	Abolfazl Masoudi, Xiao Li Zhang, Zhaoxi Qiu, Wenying Wang, Hui Wang, Jingze Liu	September, 2018	China:Sichuan	Abolfazl Masoudi	111˚ 42´ 97″ E,30˚ 45´ 01″ N	170m	MN125242
Seq59	K20-2M	Abolfazl Masoudi, Xiao Li Zhang, Zhaoxi Qiu, Wenying Wang, Hui Wang, Jingze Liu	September, 2018	China:Sichuan	Abolfazl Masoudi	111˚ 42´ 97″ E,30˚ 45´ 01″ N	170m	MN125243
Seq60	K23-1M	Abolfazl Masoudi, Xiao Li Zhang, Zhaoxi Qiu, Wenying Wang, Hui Wang, Jingze Liu	September, 2018	China:Sichuan	Abolfazl Masoudi	112˚ 57´ 34″ E,30˚ 59´ 32″ N	71m	MN125244
Seq61	K23-2M	Abolfazl Masoudi, Xiao Li Zhang, Zhaoxi Qiu, Wenying Wang, Hui Wang, Jingze Liu	September, 2018	China:Sichuan	Abolfazl Masoudi	112˚ 57´ 34″ E,30˚ 59´ 32″ N	71m	MN125245
Seq62	K24-1M	Abolfazl Masoudi, Xiao Li Zhang, Zhaoxi Qiu, Wenying Wang, Hui Wang, Jingze Liu	September, 2018	China:Sichuan	Abolfazl Masoudi	113˚ 10´ 14″ E,30˚ 02´ 29″ N	176m	MN125246
Seq63	K24-2M	Abolfazl Masoudi, Xiao Li Zhang, Zhaoxi Qiu, Wenying Wang, Hui Wang, Jingze Liu	September, 2018	China:Sichuan	Abolfazl Masoudi	113˚ 10´ 14″ E,30˚ 02´ 29″ N	176m	MN125247
Seq64	K24-3M	Abolfazl Masoudi, Xiao Li Zhang, Zhaoxi Qiu, Wenying Wang, Hui Wang, Jingze Liu	September, 2018	China:Sichuan	Abolfazl Masoudi	113˚ 10´ 14″ E,30˚ 02´ 29″ N	176m	MN125248
Seq65	K24-4M	Abolfazl Masoudi, Xiao Li Zhang, Zhaoxi Qiu, Wenying Wang, Hui Wang, Jingze Liu	September, 2018	China:Sichuan	Abolfazl Masoudi	113˚ 10´ 14″ E,30˚ 02´ 29″ N	176m	MN125249
Seq66	K24-5M	Abolfazl Masoudi, Xiao Li Zhang, Zhaoxi Qiu, Wenying Wang, Hui Wang, Jingze Liu	September, 2018	China:Sichuan	Abolfazl Masoudi	113˚ 10´ 14″ E,30˚ 02´ 29″ N	176m	MN125250
Seq67	K24-6M	Abolfazl Masoudi, Xiao Li Zhang, Zhaoxi Qiu, Wenying Wang, Hui Wang, Jingze Liu	September, 2018	China:Sichuan	Abolfazl Masoudi	113˚ 10´ 14″ E,30˚ 02´ 29″ N	176m	MN125251
Seq68	K25-1M	Abolfazl Masoudi, Xiao Li Zhang, Zhaoxi Qiu, Wenying Wang, Hui Wang, Jingze Liu	September, 2018	China:Sichuan	Abolfazl Masoudi	113˚ 14´ 23″ E,30˚ 06´ 73″ N	193m	MN125252
Seq69	K25-2M	Abolfazl Masoudi, Xiao Li Zhang, Zhaoxi Qiu, Wenying Wang, Hui Wang, Jingze Liu	September, 2018	China:Sichuan	Abolfazl Masoudi	113˚ 14´ 23″ E,30˚ 06´ 73″ N	193m	MN125253
Seq70	K26-1M	Abolfazl Masoudi, Xiao Li Zhang, Zhaoxi Qiu, Wenying Wang, Hui Wang, Jingze Liu	September, 2018	China:Sichuan	Abolfazl Masoudi	113˚ 15´ 18″ E,31˚ 06´ 96″ N	179m	MN125254
Seq71	K26-2M	Abolfazl Masoudi, Xiao Li Zhang, Zhaoxi Qiu, Wenying Wang, Hui Wang, Jingze Liu	September, 2018	China:Sichuan	Abolfazl Masoudi	113˚ 15´ 18″ E,31˚ 06´ 96″ N	179m	MN125255
Seq72	Y1-1M	Abolfazl Masoudi, Xiao Li Zhang, Zhaoxi Qiu, Wenying Wang, Hui Wang, Jingze Liu	September, 2018	China:Sichuan	Abolfazl Masoudi	102˚ 55´ 89″ E,29˚ 59´ 95″ N	592m	MN125256
Seq73	Y1-2M	Abolfazl Masoudi, Xiao Li Zhang, Zhaoxi Qiu, Wenying Wang, Hui Wang, Jingze Liu	September, 2018	China:Sichuan	Abolfazl Masoudi	102˚ 55´ 89″ E,29˚ 59´ 95″ N	592m	MN125257
Seq74	Y1-3M	Abolfazl Masoudi, Xiao Li Zhang, Zhaoxi Qiu, Wenying Wang, Hui Wang, Jingze Liu	September, 2018	China:Sichuan	Abolfazl Masoudi	102˚ 55´ 89″ E,29˚ 59´ 95″ N	592m	MN125258
Seq75	Y3-1M	Abolfazl Masoudi, Xiao Li Zhang, Zhaoxi Qiu, Wenying Wang, Hui Wang, Jingze Liu	September, 2018	China:Sichuan	Abolfazl Masoudi	102˚ 35´ 04″ E,30˚ 02´ 37″ N	938m	MN125259
Seq76	Y3-2M	Abolfazl Masoudi, Xiao Li Zhang, Zhaoxi Qiu, Wenying Wang, Hui Wang, Jingze Liu	September, 2018	China:Sichuan	Abolfazl Masoudi	102˚ 35´ 04″ E,30˚ 02´ 37″ N	938m	MN125260
Seq77	Y3-3M	Abolfazl Masoudi, Xiao Li Zhang, Zhaoxi Qiu, Wenying Wang, Hui Wang, Jingze Liu	September, 2018	China:Sichuan	Abolfazl Masoudi	102˚ 35´ 04″ E,30˚ 02´ 37″ N	938m	MN125261
Seq78	Y4-1M	Abolfazl Masoudi, Xiao Li Zhang, Zhaoxi Qiu, Wenying Wang, Hui Wang, Jingze Liu	September, 2018	China:Sichuan	Abolfazl Masoudi	102˚ 28´ 52″ E,30˚ 00´ 06″ N	1120m	MN125262
Seq79	Y4-2M	Abolfazl Masoudi, Xiao Li Zhang, Zhaoxi Qiu, Wenying Wang, Hui Wang, Jingze Liu	September, 2018	China:Sichuan	Abolfazl Masoudi	102˚ 28´ 52″ E,30˚ 00´ 06″ N	1120m	MN125263
Seq80	Y4-3M	Abolfazl Masoudi, Xiao Li Zhang, Zhaoxi Qiu, Wenying Wang, Hui Wang, Jingze Liu	September, 2018	China:Sichuan	Abolfazl Masoudi	102˚ 28´ 52″ E,30˚ 00´ 06″ N	1120m	MN125264
Seq81	Y5-1M	Abolfazl Masoudi, Xiao Li Zhang, Zhaoxi Qiu, Wenying Wang, Hui Wang, Jingze Liu	September, 2018	China:Sichuan	Abolfazl Masoudi	102˚ 26´ 35″ E,29˚ 58´ 44″ N	1283m	MN125265
Seq82	Y5-2M	Abolfazl Masoudi, Xiao Li Zhang, Zhaoxi Qiu, Wenying Wang, Hui Wang, Jingze Liu	September, 2018	China:Sichuan	Abolfazl Masoudi	102˚ 26´ 35″ E,29˚ 58´ 44″ N	1283m	MN125266
Seq83	Y6-1M	Abolfazl Masoudi, Xiao Li Zhang, Zhaoxi Qiu, Wenying Wang, Hui Wang, Jingze Liu	September, 2018	China:Sichuan	Abolfazl Masoudi	102˚ 23´ 10″ E,29˚ 55´ 45″ N	1488m	MN125267
Seq84	Y6-2M	Abolfazl Masoudi, Xiao Li Zhang, Zhaoxi Qiu, Wenying Wang, Hui Wang, Jingze Liu	September, 2018	China:Sichuan	Abolfazl Masoudi	102˚ 23´ 10″ E,29˚ 55´ 45″ N	1488m	MN125268
Seq85	Y7-1M	Abolfazl Masoudi, Xiao Li Zhang, Zhaoxi Qiu, Wenying Wang, Hui Wang, Jingze Liu	September, 2018	China:Sichuan	Abolfazl Masoudi	102˚ 21´ 75″ E,29˚ 53´ 54″ N	1631m	MN125269
Seq86	Y7-2M	Abolfazl Masoudi, Xiao Li Zhang, Zhaoxi Qiu, Wenying Wang, Hui Wang, Jingze Liu	September, 2018	China:Sichuan	Abolfazl Masoudi	102˚ 21´ 75″ E,29˚ 53´ 54″ N	1631m	MN125270
Seq87	Y7-3M	Abolfazl Masoudi, Xiao Li Zhang, Zhaoxi Qiu, Wenying Wang, Hui Wang, Jingze Liu	September, 2018	China:Sichuan	Abolfazl Masoudi	102˚ 21´ 75″ E,29˚ 53´ 54″ N	1631m	MN125271
Seq88	Y8-1M	Abolfazl Masoudi, Xiao Li Zhang, Zhaoxi Qiu, Wenying Wang, Hui Wang, Jingze Liu	September, 2018	China:Sichuan	Abolfazl Masoudi	102˚ 20´ 99″ E,29˚ 52´ 91″ N	1806m	MN125272
Seq89	Y8-2M	Abolfazl Masoudi, Xiao Li Zhang, Zhaoxi Qiu, Wenying Wang, Hui Wang, Jingze Liu	September, 2018	China:Sichuan	Abolfazl Masoudi	102˚ 20´ 99″ E,29˚ 52´ 91″ N	1806m	MN125273
Seq90	Y8-3M	Abolfazl Masoudi, Xiao Li Zhang, Zhaoxi Qiu, Wenying Wang, Hui Wang, Jingze Liu	September, 2018	China:Sichuan	Abolfazl Masoudi	102˚ 20´ 99″ E,29˚ 52´ 91″ N	1806m	MN125274
Seq91	Y8-4M	Abolfazl Masoudi, Xiao Li Zhang, Zhaoxi Qiu, Wenying Wang, Hui Wang, Jingze Liu	September, 2018	China:Sichuan	Abolfazl Masoudi	102˚ 20´ 99″ E,29˚ 52´ 91″ N	1806m	MN125275
Seq92	Y10-1M	Abolfazl Masoudi, Xiao Li Zhang, Zhaoxi Qiu, Wenying Wang, Hui Wang, Jingze Liu	September, 2018	China:Sichuan	Abolfazl Masoudi	102˚ 18´ 92″ E,29˚ 51´ 65″ N	2153m	MN125276
Seq93	Y10-2M	Abolfazl Masoudi, Xiao Li Zhang, Zhaoxi Qiu, Wenying Wang, Hui Wang, Jingze Liu	September, 2018	China:Sichuan	Abolfazl Masoudi	102˚ 18´ 92″ E,29˚ 51´ 65″ N	2153m	MN125277
Seq94	Y11-1M	Abolfazl Masoudi, Xiao Li Zhang, Zhaoxi Qiu, Wenying Wang, Hui Wang, Jingze Liu	September, 2018	China:Sichuan	Abolfazl Masoudi	101˚ 59´ 71″ E,30˚ 03´ 61″ N	2447m	MN125278
Seq95	Y11-2M	Abolfazl Masoudi, Xiao Li Zhang, Zhaoxi Qiu, Wenying Wang, Hui Wang, Jingze Liu	September, 2018	China:Sichuan	Abolfazl Masoudi	101˚ 59´ 71″ E,30˚ 03´ 61″ N	2447m	MN125279
Seq96	Y11-3M	Abolfazl Masoudi, Xiao Li Zhang, Zhaoxi Qiu, Wenying Wang, Hui Wang, Jingze Liu	September, 2018	China:Sichuan	Abolfazl Masoudi	101˚ 59´ 71″ E,30˚ 03´ 61″ N	2447m	MN125280
Seq97	SH2-1M	Abolfazl Masoudi, Xiao Li Zhang, Zhaoxi Qiu, Wenying Wang, Hui Wang, Jingze Liu	September, 2018	China:Hebei:Shijiazhuang:Taihang Shan	Abolfazl Masoudi	113˚ 41´ 14″ E,38˚ 24´ 08″ N	283m	MN125281
Seq98	SH2-2M	Abolfazl Masoudi, Xiao Li Zhang, Zhaoxi Qiu, Wenying Wang, Hui Wang, Jingze Liu	September, 2018	China:Hebei:Shijiazhuang:Taihang Shan	Abolfazl Masoudi	113˚ 41´ 14″ E,38˚ 24´ 08″ N	283m	MN125282
Seq99	SH2-3M	Abolfazl Masoudi, Xiao Li Zhang, Zhaoxi Qiu, Wenying Wang, Hui Wang, Jingze Liu	September, 2018	China:Hebei:Shijiazhuang:Taihang Shan	Abolfazl Masoudi	113˚ 41´ 14″ E,38˚ 24´ 08″ N	283m	MN125283
Seq100	SH3-1M	Abolfazl Masoudi, Xiao Li Zhang, Zhaoxi Qiu, Wenying Wang, Hui Wang, Jingze Liu	September, 2018	China:Hebei:Shijiazhuang:Taihang Shan	Abolfazl Masoudi	113˚ 40´ 28″ E,38˚ 25´ 93″ N	372m	MN125284
Seq101	SH3-2M	Abolfazl Masoudi, Xiao Li Zhang, Zhaoxi Qiu, Wenying Wang, Hui Wang, Jingze Liu	September, 2018	China:Hebei:Shijiazhuang:Taihang Shan	Abolfazl Masoudi	113˚ 40´ 28″ E,38˚ 25´ 93″ N	372m	MN125285
Seq102	SH4-1M	Abolfazl Masoudi, Xiao Li Zhang, Zhaoxi Qiu, Wenying Wang, Hui Wang, Jingze Liu	September, 2018	China:Hebei:Shijiazhuang:Taihang Shan	Abolfazl Masoudi	113˚ 39´ 53″ E,38˚ 28´ 26″ N	455m	MN125286
Seq103	SH5-1M	Abolfazl Masoudi, Xiao Li Zhang, Zhaoxi Qiu, Wenying Wang, Hui Wang, Jingze Liu	September, 2018	China:Hebei:Shijiazhuang:Taihang Shan	Abolfazl Masoudi	113˚ 38´ 15″ E,38˚ 30´ 75″ N	591m	MN125287
Seq104	SH5-2M	Abolfazl Masoudi, Xiao Li Zhang, Zhaoxi Qiu, Wenying Wang, Hui Wang, Jingze Liu	September, 2018	China:Hebei:Shijiazhuang:Taihang Shan	Abolfazl Masoudi	113˚ 38´ 15″ E,38˚ 30´ 75″ N	591m	MN125288
Seq105	SH6-1M	Abolfazl Masoudi, Xiao Li Zhang, Zhaoxi Qiu, Wenying Wang, Hui Wang, Jingze Liu	September, 2018	China:Hebei:Shijiazhuang:Taihang Shan	Abolfazl Masoudi	113˚ 37´ 10″ E,38˚ 31´ 80″ N	601m	MN125289
Seq106	SH6-2M	Abolfazl Masoudi, Xiao Li Zhang, Zhaoxi Qiu, Wenying Wang, Hui Wang, Jingze Liu	September, 2018	China:Hebei:Shijiazhuang:Taihang Shan	Abolfazl Masoudi	113˚ 37´ 10″ E,38˚ 31´ 80″ N	601m	MN125290
Seq107	SH7-1M	Abolfazl Masoudi, Xiao Li Zhang, Zhaoxi Qiu, Wenying Wang, Hui Wang, Jingze Liu	September, 2018	China:Hebei:Shijiazhuang:Taihang Shan	Abolfazl Masoudi	113˚ 35´ 95″ E,38˚ 32´ 90″ N	785m	MN125291
Seq108	SH7-2M	Abolfazl Masoudi, Xiao Li Zhang, Zhaoxi Qiu, Wenying Wang, Hui Wang, Jingze Liu	September, 2018	China:Hebei:Shijiazhuang:Taihang Shan	Abolfazl Masoudi	113˚ 35´ 95″ E,38˚ 32´ 90″ N	785m	MN125292
Seq109	SH9-1M	Abolfazl Masoudi, Xiao Li Zhang, Zhaoxi Qiu, Wenying Wang, Hui Wang, Jingze Liu	September, 2018	China:Hebei:Shijiazhuang:Taihang Shan	Abolfazl Masoudi	113˚ 36´ 26″ E,38˚ 33´ 98″ N	901m	MN125293
Seq110	SH9-2M	Abolfazl Masoudi, Xiao Li Zhang, Zhaoxi Qiu, Wenying Wang, Hui Wang, Jingze Liu	September, 2018	China:Hebei:Shijiazhuang:Taihang Shan	Abolfazl Masoudi	113˚ 36´ 26″ E,38˚ 33´ 98″ N	901m	MN125294
Seq111	SH10-1M	Abolfazl Masoudi, Xiao Li Zhang, Zhaoxi Qiu, Wenying Wang, Hui Wang, Jingze Liu	September, 2018	China:Hebei:Shijiazhuang:Taihang Shan	Abolfazl Masoudi	113˚ 40´ 60″ E,38˚ 30´ 43″ N	520m	MN125295
Seq112	SH11-1M	Abolfazl Masoudi, Xiao Li Zhang, Zhaoxi Qiu, Wenying Wang, Hui Wang, Jingze Liu	September, 2018	China:Hebei:Shijiazhuang:Taihang Shan	Abolfazl Masoudi	113˚ 42´ 59″ E,38˚ 31´ 04″ N	661m	MN125296
Seq113	SH12-1M	Abolfazl Masoudi, Xiao Li Zhang, Zhaoxi Qiu, Wenying Wang, Hui Wang, Jingze Liu	September, 2018	China:Hebei:Shijiazhuang:Taihang Shan	Abolfazl Masoudi	113˚ 43´ 23″ E,38˚ 31´ 64″ N	631m	MN125297
Seq114	SH12-2M	Abolfazl Masoudi, Xiao Li Zhang, Zhaoxi Qiu, Wenying Wang, Hui Wang, Jingze Liu	September, 2018	China:Hebei:Shijiazhuang:Taihang Shan	Abolfazl Masoudi	113˚ 43´ 23″ E,38˚ 31´ 64″ N	631m	MN125298
Seq115	SH14-1M	Abolfazl Masoudi, Xiao Li Zhang, Zhaoxi Qiu, Wenying Wang, Hui Wang, Jingze Liu	September, 2018	China:Hebei:Shijiazhuang:Taihang Shan	Abolfazl Masoudi	113˚ 45´ 05″ E,38˚ 27´ 98″ N	485m	MN125299
Seq116	SH14-2M	Abolfazl Masoudi, Xiao Li Zhang, Zhaoxi Qiu, Wenying Wang, Hui Wang, Jingze Liu	September, 2018	China:Hebei:Shijiazhuang:Taihang Shan	Abolfazl Masoudi	113˚ 45´ 05″ E,38˚ 27´ 98″ N	485m	MN125300
Seq117	SH15-2M	Abolfazl Masoudi, Xiao Li Zhang, Zhaoxi Qiu, Wenying Wang, Hui Wang, Jingze Liu	September, 2018	China:Hebei:Shijiazhuang:Taihang Shan	Abolfazl Masoudi	113˚ 46´ 34″ E,38˚ 27´ 34″ N	855m	MN125301
Seq118	SH16-1M	Abolfazl Masoudi, Xiao Li Zhang, Zhaoxi Qiu, Wenying Wang, Hui Wang, Jingze Liu	September, 2018	China:Hebei:Shijiazhuang:Taihang Shan	Abolfazl Masoudi	113˚ 48´ 80″ E,38˚ 26´ 18″ N	375m	MN125302
Seq119	SH16-2M	Abolfazl Masoudi, Xiao Li Zhang, Zhaoxi Qiu, Wenying Wang, Hui Wang, Jingze Liu	September, 2018	China:Hebei:Shijiazhuang:Taihang Shan	Abolfazl Masoudi	113˚ 48´ 80″ E,38˚ 26´ 18″ N	375m	MN125303
Seq120	SH17-1M	Abolfazl Masoudi, Xiao Li Zhang, Zhaoxi Qiu, Wenying Wang, Hui Wang, Jingze Liu	September, 2018	China:Hebei:Shijiazhuang:Taihang Shan	Abolfazl Masoudi	113˚ 52´ 26″ E,38˚ 25´ 49″ N	396m	MN125304
Seq121	SH17-2M	Abolfazl Masoudi, Xiao Li Zhang, Zhaoxi Qiu, Wenying Wang, Hui Wang, Jingze Liu	September, 2018	China:Hebei:Shijiazhuang:Taihang Shan	Abolfazl Masoudi	113˚ 52´ 26″ E,38˚ 25´ 49″ N	396m	MN125305
Seq122	SH17-3M	Abolfazl Masoudi, Xiao Li Zhang, Zhaoxi Qiu, Wenying Wang, Hui Wang, Jingze Liu	September, 2018	China:Hebei:Shijiazhuang:Taihang Shan	Abolfazl Masoudi	113˚ 52´ 26″ E,38˚ 25´ 49″ N	396m	MN125306
Seq123	SH18-1M	Abolfazl Masoudi, Xiao Li Zhang, Zhaoxi Qiu, Wenying Wang, Hui Wang, Jingze Liu	September, 2018	China:Hebei:Shijiazhuang:Taihang Shan	Abolfazl Masoudi	113˚ 53´ 07″ E,38˚ 20´ 92″ N	280m	MN125307
Seq124	SH18-2M	Abolfazl Masoudi, Xiao Li Zhang, Zhaoxi Qiu, Wenying Wang, Hui Wang, Jingze Liu	September, 2018	China:Hebei:Shijiazhuang:Taihang Shan	Abolfazl Masoudi	113˚ 53´ 07″ E,38˚ 20´ 92″ N	280m	MN125308
Seq125	SH20-1M	Abolfazl Masoudi, Xiao Li Zhang, Zhaoxi Qiu, Wenying Wang, Hui Wang, Jingze Liu	September, 2018	China:Hebei:Shijiazhuang:Taihang Shan	Abolfazl Masoudi	113˚ 52´ 36″ E,38˚ 16´ 44″ N	222m	MN125309
Seq126	SH20-2M	Abolfazl Masoudi, Xiao Li Zhang, Zhaoxi Qiu, Wenying Wang, Hui Wang, Jingze Liu	September, 2018	China:Hebei:Shijiazhuang:Taihang Shan	Abolfazl Masoudi	113˚ 52´ 36″ E,38˚ 16´ 44″ N	222m	MN125310
Seq127	SH20-3M	Abolfazl Masoudi, Xiao Li Zhang, Zhaoxi Qiu, Wenying Wang, Hui Wang, Jingze Liu	September, 2018	China:Hebei:Shijiazhuang:Taihang Shan	Abolfazl Masoudi	113˚ 52´ 36″ E,38˚ 16´ 44″ N	222m	MN125311
Seq128	SH20-4M	Abolfazl Masoudi, Xiao Li Zhang, Zhaoxi Qiu, Wenying Wang, Hui Wang, Jingze Liu	September, 2018	China:Hebei:Shijiazhuang:Taihang Shan	Abolfazl Masoudi	113˚ 52´ 36″ E,38˚ 16´ 44″ N	222m	MN125312
Seq129	SH21-2M	Abolfazl Masoudi, Xiao Li Zhang, Zhaoxi Qiu, Wenying Wang, Hui Wang, Jingze Liu	September, 2018	China:Hebei:Shijiazhuang:Taihang Shan	Abolfazl Masoudi	113˚ 52´ 29″ E,38˚ 14´ 32″ N	293m	MN125313
Seq130	SH22-1M	Abolfazl Masoudi, Xiao Li Zhang, Zhaoxi Qiu, Wenying Wang, Hui Wang, Jingze Liu	September, 2018	China:Hebei:Shijiazhuang:Taihang Shan	Abolfazl Masoudi	113˚ 53´ 19″ E,38˚ 13´ 40″ N	363m	MN125314
Seq131	SH23-1M	Abolfazl Masoudi, Xiao Li Zhang, Zhaoxi Qiu, Wenying Wang, Hui Wang, Jingze Liu	September, 2018	China:Hebei:Shijiazhuang:Taihang Shan	Abolfazl Masoudi	113˚ 55´ 14″ E,38˚ 15´ 50″ N	314m	MN125315
Seq132	F4-1M	Abolfazl Masoudi, Xiao Li Zhang, Zhaoxi Qiu, Wenying Wang, Hui Wang, Jingze Liu	September, 2018	China:Hebei:Saihanba National Forest Park	Abolfazl Masoudi	117˚ 14´ 33″ E,42˚ 34´ 23″ N	1579m	MN125316
Seq133	F4-2M	Abolfazl Masoudi, Xiao Li Zhang, Zhaoxi Qiu, Wenying Wang, Hui Wang, Jingze Liu	September, 2018	China:Hebei:Saihanba National Forest Park	Abolfazl Masoudi	117˚ 14´ 33″ E,42˚ 34´ 23″ N	1579m	MN125317
Seq134	F4-3M	Abolfazl Masoudi, Xiao Li Zhang, Zhaoxi Qiu, Wenying Wang, Hui Wang, Jingze Liu	September, 2018	China:Hebei:Saihanba National Forest Park	Abolfazl Masoudi	117˚ 14´ 33″ E,42˚ 34´ 23″ N	1579m	MN125318
Seq135	F9-1M	Abolfazl Masoudi, Xiao Li Zhang, Zhaoxi Qiu, Wenying Wang, Hui Wang, Jingze Liu	September, 2018	China:Hebei:Saihanba National Forest Park	Abolfazl Masoudi	117˚ 15´ 29″ E,42˚ 34´ 21″ N	1552m	MN125319
Seq136	F9-2M	Abolfazl Masoudi, Xiao Li Zhang, Zhaoxi Qiu, Wenying Wang, Hui Wang, Jingze Liu	September, 2018	China:Hebei:Saihanba National Forest Park	Abolfazl Masoudi	117˚ 15´ 29″ E,42˚ 34´ 21″ N	1552m	MN125320
Seq137	F9-3M	Abolfazl Masoudi, Xiao Li Zhang, Zhaoxi Qiu, Wenying Wang, Hui Wang, Jingze Liu	September, 2018	China:Hebei:Saihanba National Forest Park	Abolfazl Masoudi	117˚ 15´ 29″ E,42˚ 34´ 21″ N	1552m	MN125321
Seq138	F9-4M	Abolfazl Masoudi, Xiao Li Zhang, Zhaoxi Qiu, Wenying Wang, Hui Wang, Jingze Liu	September, 2018	China:Hebei:Saihanba National Forest Park	Abolfazl Masoudi	117˚ 15´ 29″ E,42˚ 34´ 21″ N	1552m	MN125322
Seq139	F9-5M	Abolfazl Masoudi, Xiao Li Zhang, Zhaoxi Qiu, Wenying Wang, Hui Wang, Jingze Liu	September, 2018	China:Hebei:Saihanba National Forest Park	Abolfazl Masoudi	117˚ 15´ 29″ E,42˚ 34´ 21″ N	1552m	MN125323
Seq140	F9-6M	Abolfazl Masoudi, Xiao Li Zhang, Zhaoxi Qiu, Wenying Wang, Hui Wang, Jingze Liu	September, 2018	China:Hebei:Saihanba National Forest Park	Abolfazl Masoudi	117˚ 15´ 29″ E,42˚ 34´ 21″ N	1552m	MN125324
Seq141	F10-1M	Abolfazl Masoudi, Xiao Li Zhang, Zhaoxi Qiu, Wenying Wang, Hui Wang, Jingze Liu	September, 2018	China:Hebei:Saihanba National Forest Park	Abolfazl Masoudi	117˚ 10´ 37″ E,42˚ 32´ 33″ N	1542m	MN125325
Seq142	F10-2M	Abolfazl Masoudi, Xiao Li Zhang, Zhaoxi Qiu, Wenying Wang, Hui Wang, Jingze Liu	September, 2018	China:Hebei:Saihanba National Forest Park	Abolfazl Masoudi	117˚ 10´ 37″ E,42˚ 32´ 33″ N	1542m	MN125326
Seq143	F10-3M	Abolfazl Masoudi, Xiao Li Zhang, Zhaoxi Qiu, Wenying Wang, Hui Wang, Jingze Liu	September, 2018	China:Hebei:Saihanba National Forest Park	Abolfazl Masoudi	117˚ 10´ 37″ E,42˚ 32´ 33″ N	1542m	MN125327
Seq144	G8-1M	Abolfazl Masoudi, Xiao Li Zhang, Zhaoxi Qiu, Wenying Wang, Hui Wang, Jingze Liu	September, 2018	China:Hebei:Saihanba National Forest Park	Abolfazl Masoudi	117˚ 08´ 19″ E,42˚ 32´ 09″ N	1562m	MN125328
Seq145	G8-2M	Abolfazl Masoudi, Xiao Li Zhang, Zhaoxi Qiu, Wenying Wang, Hui Wang, Jingze Liu	September, 2018	China:Hebei:Saihanba National Forest Park	Abolfazl Masoudi	117˚ 08´ 19″ E,42˚ 32´ 09″ N	1562m	MN125329
Seq146	G8-3M	Abolfazl Masoudi, Xiao Li Zhang, Zhaoxi Qiu, Wenying Wang, Hui Wang, Jingze Liu	September, 2018	China:Hebei:Saihanba National Forest Park	Abolfazl Masoudi	117˚ 08´ 19″ E,42˚ 32´ 09″ N	1562m	MN125330
Seq147	G8-4M	Abolfazl Masoudi, Xiao Li Zhang, Zhaoxi Qiu, Wenying Wang, Hui Wang, Jingze Liu	September, 2018	China:Hebei:Saihanba National Forest Park	Abolfazl Masoudi	117˚ 08´ 19″ E,42˚ 32´ 09″ N	1562m	MN125331
Seq148	G9-1M	Abolfazl Masoudi, Xiao Li Zhang, Zhaoxi Qiu, Wenying Wang, Hui Wang, Jingze Liu	September, 2018	China:Hebei:Saihanba National Forest Park	Abolfazl Masoudi	117˚ 08´ 19″ E,42˚ 32´ 10″ N	1588m	MN125332
Seq149	G9-2M	Abolfazl Masoudi, Xiao Li Zhang, Zhaoxi Qiu, Wenying Wang, Hui Wang, Jingze Liu	September, 2018	China:Hebei:Saihanba National Forest Park	Abolfazl Masoudi	117˚ 08´ 19″ E,42˚ 32´ 10″ N	1588m	MN125333
Seq150	G10-1M	Abolfazl Masoudi, Xiao Li Zhang, Zhaoxi Qiu, Wenying Wang, Hui Wang, Jingze Liu	September, 2018	China:Hebei:Saihanba National Forest Park	Abolfazl Masoudi	117˚ 08´ 12″ E,42˚ 32´ 12″ N	1571m	MN125334
Seq151	G10-2M	Abolfazl Masoudi, Xiao Li Zhang, Zhaoxi Qiu, Wenying Wang, Hui Wang, Jingze Liu	September, 2018	China:Hebei:Saihanba National Forest Park	Abolfazl Masoudi	117˚ 08´ 12″ E,42˚ 32´ 12″ N	1571m	MN125335
Seq152	B7-1M	Abolfazl Masoudi, Xiao Li Zhang, Zhaoxi Qiu, Wenying Wang, Hui Wang, Jingze Liu	September, 2018	China:Hebei:Saihanba National Forest Park	Abolfazl Masoudi	117˚ 22´ 59″ E,42˚ 24´ 40″ N	1675m	MN125336

## Sheet: 5'TEF 
Supplemental Table S2. Specimen voucher, strain name, locality, coordination and GenBank accession numbers for Metarhizium spp. isolates included in the phylogenetic analysis for the 5'-TEF gene fragment.
Sequence_ID	Specimen_voucher	Collected_by	Collection_date	Country	Identified_by	lat_lon	Altitude	Accession No
Seq1	SH3-1	Abolfazl Masoudi, Xiao Li Zhang, Zhaoxi Qiu, Wenying Wang, Hui Wang, Jingze Liu	September, 2019	China: Hebei	Abolfazl Masoudi	113˚ 40´ 28″ E,38˚ 25´ 93″ N	372m	MK861499
Seq2	SH3-2	Abolfazl Masoudi, Xiao Li Zhang, Zhaoxi Qiu, Wenying Wang, Hui Wang, Jingze Liu	September, 2020	China: Hebei	Abolfazl Masoudi	113˚ 40´ 28″ E,38˚ 25´ 93″ N	372m	MK861500
Seq3	SH3-3	Abolfazl Masoudi, Xiao Li Zhang, Zhaoxi Qiu, Wenying Wang, Hui Wang, Jingze Liu	September, 2021	China: Hebei	Abolfazl Masoudi	113˚ 40´ 28″ E,38˚ 25´ 93″ N	372m	MK861501
Seq4	SH3-4	Abolfazl Masoudi, Xiao Li Zhang, Zhaoxi Qiu, Wenying Wang, Hui Wang, Jingze Liu	September, 2022	China: Hebei	Abolfazl Masoudi	113˚ 40´ 28″ E,38˚ 25´ 93″ N	372m	MK861502
Seq5	SH3-5	Abolfazl Masoudi, Xiao Li Zhang, Zhaoxi Qiu, Wenying Wang, Hui Wang, Jingze Liu	September, 2023	China: Hebei	Abolfazl Masoudi	113˚ 40´ 28″ E,38˚ 25´ 93″ N	372m	MK861503
Seq6	SH3-6	Abolfazl Masoudi, Xiao Li Zhang, Zhaoxi Qiu, Wenying Wang, Hui Wang, Jingze Liu	September, 2024	China: Hebei	Abolfazl Masoudi	113˚ 40´ 28″ E,38˚ 25´ 93″ N	372m	MK861504
Seq7	SH3-7	Abolfazl Masoudi, Xiao Li Zhang, Zhaoxi Qiu, Wenying Wang, Hui Wang, Jingze Liu	September, 2025	China: Hebei	Abolfazl Masoudi	113˚ 40´ 28″ E,38˚ 25´ 93″ N	372m	MK861505
Seq8	SH3-8	Abolfazl Masoudi, Xiao Li Zhang, Zhaoxi Qiu, Wenying Wang, Hui Wang, Jingze Liu	September, 2026	China: Hebei	Abolfazl Masoudi	113˚ 40´ 28″ E,38˚ 25´ 93″ N	372m	MK861506
Seq9	SH3-9	Abolfazl Masoudi, Xiao Li Zhang, Zhaoxi Qiu, Wenying Wang, Hui Wang, Jingze Liu	September, 2027	China: Hebei	Abolfazl Masoudi	113˚ 40´ 28″ E,38˚ 25´ 93″ N	372m	MK861507

## Sheet:  Beauveria & Isaria
Supplemental Table S2. Specimen voucher, strain name, locality, coordination and GenBank accession numbers for Beauveria isolates included in the phylogenetic analysis for the Bloc locus.
Sequence_ID	Specimen_voucher	Collected_by	Collection_date	Country	Identified_by	lat_lon	Altitude	Accesion Number
Seq1	M1-1B	Abolfazl Masoudi, Xiao Li Zhang, Zhaoxi Qiu, Wenying Wang, Hui Wang, Jingze Liu	September, 2018	China:Sichuan	Abolfazl Masoudi	103˚ 03´ 00″ E,30˚ 01´ 65″ N	586m	MN095426
Seq2	M1-2B	Abolfazl Masoudi, Xiao Li Zhang, Zhaoxi Qiu, Wenying Wang, Hui Wang, Jingze Liu	September, 2018	China:Sichuan	Abolfazl Masoudi	103˚ 03´ 00″ E,30˚ 01´ 65″ N	586m	MN095427
Seq3	M3-1B	Abolfazl Masoudi, Xiao Li Zhang, Zhaoxi Qiu, Wenying Wang, Hui Wang, Jingze Liu	September, 2018	China:Sichuan	Abolfazl Masoudi	103˚ 23´ 23″ E,30˚ 21´ 49″ N	575m	MN095428
Seq4	M4-1B	Abolfazl Masoudi, Xiao Li Zhang, Zhaoxi Qiu, Wenying Wang, Hui Wang, Jingze Liu	September, 2018	China:Sichuan	Abolfazl Masoudi	102˚ 54´ 41″ E,29˚ 50´ 98″ N	1151m	MN095429
Seq5	M4-2B	Abolfazl Masoudi, Xiao Li Zhang, Zhaoxi Qiu, Wenying Wang, Hui Wang, Jingze Liu	September, 2018	China:Sichuan	Abolfazl Masoudi	102˚ 54´ 41″ E,29˚ 50´ 98″ N	1151m	MN095430
Seq6	M4-3B	Abolfazl Masoudi, Xiao Li Zhang, Zhaoxi Qiu, Wenying Wang, Hui Wang, Jingze Liu	September, 2018	China:Sichuan	Abolfazl Masoudi	102˚ 54´ 41″ E,29˚ 50´ 98″ N	1151m	MN095431
Seq7	M7-1B	Abolfazl Masoudi, Xiao Li Zhang, Zhaoxi Qiu, Wenying Wang, Hui Wang, Jingze Liu	September, 2018	China:Sichuan	Abolfazl Masoudi	102˚ 54´ 27″ E,29˚ 49´ 51″ N	955m	MN095432
Seq8	M7-2B	Abolfazl Masoudi, Xiao Li Zhang, Zhaoxi Qiu, Wenying Wang, Hui Wang, Jingze Liu	September, 2018	China:Sichuan	Abolfazl Masoudi	102˚ 54´ 27″ E,29˚ 49´ 51″ N	955m	MN095433
Seq9	K2-1B	Abolfazl Masoudi, Xiao Li Zhang, Zhaoxi Qiu, Wenying Wang, Hui Wang, Jingze Liu	September, 2018	China:Sichuan	Abolfazl Masoudi	103˚ 32´ 26″ E,29˚ 41´ 92″ N	427m	MN095434
Seq10	K3-1B	Abolfazl Masoudi, Xiao Li Zhang, Zhaoxi Qiu, Wenying Wang, Hui Wang, Jingze Liu	September, 2018	China:Sichuan	Abolfazl Masoudi	103˚ 51´ 70″ E,29˚ 31´ 94″ N	375m	MN095435
Seq11	K3-2B	Abolfazl Masoudi, Xiao Li Zhang, Zhaoxi Qiu, Wenying Wang, Hui Wang, Jingze Liu	September, 2018	China:Sichuan	Abolfazl Masoudi	103˚ 51´ 70″ E,29˚ 31´ 94″ N	375m	MN095436
Seq12	K3-3B	Abolfazl Masoudi, Xiao Li Zhang, Zhaoxi Qiu, Wenying Wang, Hui Wang, Jingze Liu	September, 2018	China:Sichuan	Abolfazl Masoudi	103˚ 51´ 70″ E,29˚ 31´ 94″ N	375m	MN095437
Seq13	K3-4B	Abolfazl Masoudi, Xiao Li Zhang, Zhaoxi Qiu, Wenying Wang, Hui Wang, Jingze Liu	September, 2018	China:Sichuan	Abolfazl Masoudi	103˚ 51´ 70″ E,29˚ 31´ 94″ N	375m	MN095438
Seq14	K3-5B	Abolfazl Masoudi, Xiao Li Zhang, Zhaoxi Qiu, Wenying Wang, Hui Wang, Jingze Liu	September, 2018	China:Sichuan	Abolfazl Masoudi	103˚ 51´ 70″ E,29˚ 31´ 94″ N	375m	MN095439
Seq15	K3-6B	Abolfazl Masoudi, Xiao Li Zhang, Zhaoxi Qiu, Wenying Wang, Hui Wang, Jingze Liu	September, 2018	China:Sichuan	Abolfazl Masoudi	103˚ 51´ 70″ E,29˚ 31´ 94″ N	375m	MN095440
Seq16	K5-1B	Abolfazl Masoudi, Xiao Li Zhang, Zhaoxi Qiu, Wenying Wang, Hui Wang, Jingze Liu	September, 2018	China:Sichuan	Abolfazl Masoudi	104˚ 51´ 56″ E,29˚ 14´ 96″ N	348m	MN095441
Seq17	K7-1B	Abolfazl Masoudi, Xiao Li Zhang, Zhaoxi Qiu, Wenying Wang, Hui Wang, Jingze Liu	September, 2018	China:Sichuan	Abolfazl Masoudi	105˚ 45´ 29″ E,29˚ 25´ 70″ N	419m	MN095442
Seq18	K15-1B	Abolfazl Masoudi, Xiao Li Zhang, Zhaoxi Qiu, Wenying Wang, Hui Wang, Jingze Liu	September, 2018	China:Sichuan	Abolfazl Masoudi	109˚ 32´ 66″ E,30˚ 19´ 18″ N	574m	MN095443
Seq19	K15-2B	Abolfazl Masoudi, Xiao Li Zhang, Zhaoxi Qiu, Wenying Wang, Hui Wang, Jingze Liu	September, 2018	China:Sichuan	Abolfazl Masoudi	109˚ 32´ 66″ E,30˚ 19´ 18″ N	574m	MN095444
Seq20	Y1-1B	Abolfazl Masoudi, Xiao Li Zhang, Zhaoxi Qiu, Wenying Wang, Hui Wang, Jingze Liu	September, 2018	China:Sichuan	Abolfazl Masoudi	102˚ 55´ 89″ E,29˚ 59´ 95″ N	592m	MN095445
Seq21	Y4-1B	Abolfazl Masoudi, Xiao Li Zhang, Zhaoxi Qiu, Wenying Wang, Hui Wang, Jingze Liu	September, 2017	China:Sichuan	Abolfazl Masoudi	102˚ 28´ 52″ E,30˚ 00´ 06″ N	1120m	MN095446
Seq22	Y4-2B	Abolfazl Masoudi, Xiao Li Zhang, Zhaoxi Qiu, Wenying Wang, Hui Wang, Jingze Liu	September, 2018	China:Sichuan	Abolfazl Masoudi	102˚ 28´ 52″ E,30˚ 00´ 06″ N	1120m	MN095447
Seq23	Y4-3B	Abolfazl Masoudi, Xiao Li Zhang, Zhaoxi Qiu, Wenying Wang, Hui Wang, Jingze Liu	September, 2018	China:Sichuan	Abolfazl Masoudi	102˚ 28´ 52″ E,30˚ 00´ 06″ N	1120m	MN095448
Seq24	Y4-4B	Abolfazl Masoudi, Xiao Li Zhang, Zhaoxi Qiu, Wenying Wang, Hui Wang, Jingze Liu	September, 2018	China:Sichuan	Abolfazl Masoudi	102˚ 28´ 52″ E,30˚ 00´ 06″ N	1120m	MN095449
Seq25	Y4-5B	Abolfazl Masoudi, Xiao Li Zhang, Zhaoxi Qiu, Wenying Wang, Hui Wang, Jingze Liu	September, 2018	China:Sichuan	Abolfazl Masoudi	102˚ 28´ 52″ E,30˚ 00´ 06″ N	1120m	MN095450
Seq26	Y8-1B	Abolfazl Masoudi, Xiao Li Zhang, Zhaoxi Qiu, Wenying Wang, Hui Wang, Jingze Liu	September, 2018	China:Sichuan	Abolfazl Masoudi	102˚ 20´ 99″ E,29˚ 52´ 91″ N	1806m	MN095451
Seq27	Y8-2B	Abolfazl Masoudi, Xiao Li Zhang, Zhaoxi Qiu, Wenying Wang, Hui Wang, Jingze Liu	September, 2018	China:Sichuan	Abolfazl Masoudi	102˚ 20´ 99″ E,29˚ 52´ 91″ N	1806m	MN095452
Seq28	Y11-1B	Abolfazl Masoudi, Xiao Li Zhang, Zhaoxi Qiu, Wenying Wang, Hui Wang, Jingze Liu	September, 2018	China:Sichuan	Abolfazl Masoudi	101˚ 59´ 71″ E,30˚ 03´ 61″ N	2447m	MN095453
Seq29	SH4-1I	Abolfazl Masoudi, Xiao Li Zhang, Zhaoxi Qiu, Wenying Wang, Hui Wang, Jingze Liu	September, 2018	China:Hebei:Shijiazhuang:Taihang Shan	Abolfazl Masoudi	113˚ 39´ 53″ E,38˚ 28´ 26″ N	455m	MN095454
Seq30	SH4-2I	Abolfazl Masoudi, Xiao Li Zhang, Zhaoxi Qiu, Wenying Wang, Hui Wang, Jingze Liu	September, 2018	China:Hebei:Shijiazhuang:Taihang Shan	Abolfazl Masoudi	113˚ 39´ 53″ E,38˚ 28´ 26″ N	455m	MN095455
Seq31	SH5-1B	Abolfazl Masoudi, Xiao Li Zhang, Zhaoxi Qiu, Wenying Wang, Hui Wang, Jingze Liu	September, 2018	China:Hebei:Shijiazhuang:Taihang Shan	Abolfazl Masoudi	113˚ 38´ 15″ E,38˚ 30´ 75″ N	591m	MN095456
Seq32	SH5-2B	Abolfazl Masoudi, Xiao Li Zhang, Zhaoxi Qiu, Wenying Wang, Hui Wang, Jingze Liu	September, 2018	China:Hebei:Shijiazhuang:Taihang Shan	Abolfazl Masoudi	113˚ 38´ 15″ E,38˚ 30´ 75″ N	591m	MN095457
Seq33	SH5-3B	Abolfazl Masoudi, Xiao Li Zhang, Zhaoxi Qiu, Wenying Wang, Hui Wang, Jingze Liu	September, 2018	China:Hebei:Shijiazhuang:Taihang Shan	Abolfazl Masoudi	113˚ 38´ 15″ E,38˚ 30´ 75″ N	591m	MN095458
Seq34	SH5-4B	Abolfazl Masoudi, Xiao Li Zhang, Zhaoxi Qiu, Wenying Wang, Hui Wang, Jingze Liu	September, 2018	China:Hebei:Shijiazhuang:Taihang Shan	Abolfazl Masoudi	113˚ 38´ 15″ E,38˚ 30´ 75″ N	591m	MN095459
Seq35	SH6-1B	Abolfazl Masoudi, Xiao Li Zhang, Zhaoxi Qiu, Wenying Wang, Hui Wang, Jingze Liu	September, 2018	China:Hebei:Shijiazhuang:Taihang Shan	Abolfazl Masoudi	113˚ 37´ 10″ E,38˚ 31´ 80″ N	601m	MN095460
Seq36	SH8-1I	Abolfazl Masoudi, Xiao Li Zhang, Zhaoxi Qiu, Wenying Wang, Hui Wang, Jingze Liu	September, 2018	China:Hebei:Shijiazhuang:Taihang Shan	Abolfazl Masoudi	113˚ 36´ 69″ E,38˚ 33´ 22″ N	763m	MN095461
Seq37	SH8-2I	Abolfazl Masoudi, Xiao Li Zhang, Zhaoxi Qiu, Wenying Wang, Hui Wang, Jingze Liu	September, 2018	China:Hebei:Shijiazhuang:Taihang Shan	Abolfazl Masoudi	113˚ 36´ 69″ E,38˚ 33´ 22″ N	763m	MN095462
Seq38	SH11-1B	Abolfazl Masoudi, Xiao Li Zhang, Zhaoxi Qiu, Wenying Wang, Hui Wang, Jingze Liu	September, 2018	China:Hebei:Shijiazhuang:Taihang Shan	Abolfazl Masoudi	113˚ 42´ 59″ E,38˚ 31´ 04″ N	668m	MN095463
Seq39	SH14-1B	Abolfazl Masoudi, Xiao Li Zhang, Zhaoxi Qiu, Wenying Wang, Hui Wang, Jingze Liu	September, 2018	China:Hebei:Shijiazhuang:Taihang Shan	Abolfazl Masoudi	113˚ 45´ 05″ E,38˚ 27´ 98″ N	485m	MN095464
Seq40	SH14-2B	Abolfazl Masoudi, Xiao Li Zhang, Zhaoxi Qiu, Wenying Wang, Hui Wang, Jingze Liu	September, 2018	China:Hebei:Shijiazhuang:Taihang Shan	Abolfazl Masoudi	113˚ 45´ 05″ E,38˚ 27´ 98″ N	485m	MN095465
Seq41	SH14-3B	Abolfazl Masoudi, Xiao Li Zhang, Zhaoxi Qiu, Wenying Wang, Hui Wang, Jingze Liu	September, 2018	China:Hebei:Shijiazhuang:Taihang Shan	Abolfazl Masoudi	113˚ 45´ 05″ E,38˚ 27´ 98″ N	485m	MN095466
Seq42	SH18-1B	Abolfazl Masoudi, Xiao Li Zhang, Zhaoxi Qiu, Wenying Wang, Hui Wang, Jingze Liu	September, 2018	China:Hebei:Shijiazhuang:Taihang Shan	Abolfazl Masoudi	113˚ 53´ 07″ E,38˚ 20´ 92″ N	280m	MN095467
Seq43	SH19-1B	Abolfazl Masoudi, Xiao Li Zhang, Zhaoxi Qiu, Wenying Wang, Hui Wang, Jingze Liu	September, 2018	China:Hebei:Shijiazhuang:Taihang Shan	Abolfazl Masoudi	113˚ 52´ 03″ E,38˚ 18´ 22″ N	216m	MN095468
Seq44	SH19-2B	Abolfazl Masoudi, Xiao Li Zhang, Zhaoxi Qiu, Wenying Wang, Hui Wang, Jingze Liu	September, 2018	China:Hebei:Shijiazhuang:Taihang Shan	Abolfazl Masoudi	113˚ 52´ 03″ E,38˚ 18´ 22″ N	216m	MN095469
Seq45	SH19-3B	Abolfazl Masoudi, Xiao Li Zhang, Zhaoxi Qiu, Wenying Wang, Hui Wang, Jingze Liu	September, 2018	China:Hebei:Shijiazhuang:Taihang Shan	Abolfazl Masoudi	113˚ 52´ 03″ E,38˚ 18´ 22″ N	216m	MN095470
Seq46	SH20-1B	Abolfazl Masoudi, Xiao Li Zhang, Zhaoxi Qiu, Wenying Wang, Hui Wang, Jingze Liu	September, 2018	China:Hebei:Shijiazhuang:Taihang Shan	Abolfazl Masoudi	113˚ 52´ 36″ E,38˚ 16´ 44″ N	222m	MN095471
Seq47	SH21-1B	Abolfazl Masoudi, Xiao Li Zhang, Zhaoxi Qiu, Wenying Wang, Hui Wang, Jingze Liu	September, 2018	China:Hebei:Shijiazhuang:Taihang Shan	Abolfazl Masoudi	113˚ 52´ 29″ E,38˚ 14´ 32″ N	293m	MN095472
Seq48	SH21-2B	Abolfazl Masoudi, Xiao Li Zhang, Zhaoxi Qiu, Wenying Wang, Hui Wang, Jingze Liu	September, 2018	China:Hebei:Shijiazhuang:Taihang Shan	Abolfazl Masoudi	113˚ 52´ 29″ E,38˚ 14´ 32″ N	293m	MN095473
Seq49	SH22-1B	Abolfazl Masoudi, Xiao Li Zhang, Zhaoxi Qiu, Wenying Wang, Hui Wang, Jingze Liu	September, 2018	China:Hebei:Shijiazhuang:Taihang Shan	Abolfazl Masoudi	113˚ 53´ 19″ E,38˚ 13´ 40″ N	363m	MN095474
Seq50	SH22-2B	Abolfazl Masoudi, Xiao Li Zhang, Zhaoxi Qiu, Wenying Wang, Hui Wang, Jingze Liu	September, 2018	China:Hebei:Shijiazhuang:Taihang Shan	Abolfazl Masoudi	113˚ 53´ 19″ E,38˚ 13´ 40″ N	363m	MN095475
Seq51	SH23-1B	Abolfazl Masoudi, Xiao Li Zhang, Zhaoxi Qiu, Wenying Wang, Hui Wang, Jingze Liu	September, 2018	China:Hebei:Shijiazhuang:Taihang Shan	Abolfazl Masoudi	113˚ 55´ 14″ E,38˚ 15´ 50″ N	314m	MN095476
Seq52	SH23-2B	Abolfazl Masoudi, Xiao Li Zhang, Zhaoxi Qiu, Wenying Wang, Hui Wang, Jingze Liu	September, 2018	China:Hebei:Shijiazhuang:Taihang Shan	Abolfazl Masoudi	113˚ 55´ 14″ E,38˚ 15´ 50″ N	314m	MN095477
Seq53	SH23-3B	Abolfazl Masoudi, Xiao Li Zhang, Zhaoxi Qiu, Wenying Wang, Hui Wang, Jingze Liu	September, 2018	China:Hebei:Shijiazhuang:Taihang Shan	Abolfazl Masoudi	113˚ 55´ 14″ E,38˚ 15´ 50″ N	314m	MN095478
Seq54	SH23-4B	Abolfazl Masoudi, Xiao Li Zhang, Zhaoxi Qiu, Wenying Wang, Hui Wang, Jingze Liu	September, 2018	China:Hebei:Shijiazhuang:Taihang Shan	Abolfazl Masoudi	113˚ 55´ 14″ E,38˚ 15´ 50″ N	314m	MN095479
Seq55	SH23-5I	Abolfazl Masoudi, Xiao Li Zhang, Zhaoxi Qiu, Wenying Wang, Hui Wang, Jingze Liu	September, 2018	China:Hebei:Shijiazhuang:Taihang Shan	Abolfazl Masoudi	113˚ 55´ 14″ E,38˚ 15´ 50″ N	314m	MN095480
Seq56	B3-1B	Abolfazl Masoudi, Xiao Li Zhang, Zhaoxi Qiu, Wenying Wang, Hui Wang, Jingze Liu	September, 2018	China:Hebei:Shijiazhuang:Taihang Shan	Abolfazl Masoudi	117˚ 19´ 26″ E,42˚ 24´ 59″ N	1626m	MN095481
Seq57	B3-2B	Abolfazl Masoudi, Xiao Li Zhang, Zhaoxi Qiu, Wenying Wang, Hui Wang, Jingze Liu	September, 2018	China:Hebei:Saihanba National Forest Park	Abolfazl Masoudi	117˚ 19´ 26″ E,42˚ 24´ 59″ N	1626m	MN095482
Seq58	B3-3B	Abolfazl Masoudi, Xiao Li Zhang, Zhaoxi Qiu, Wenying Wang, Hui Wang, Jingze Liu	September, 2018	China:Hebei:Saihanba National Forest Park	Abolfazl Masoudi	117˚ 19´ 26″ E,42˚ 24´ 59″ N	1626m	MN095483
Seq59	B3-4B	Abolfazl Masoudi, Xiao Li Zhang, Zhaoxi Qiu, Wenying Wang, Hui Wang, Jingze Liu	September, 2018	China:Hebei:Saihanba National Forest Park	Abolfazl Masoudi	117˚ 19´ 26″ E,42˚ 24´ 59″ N	1626m	MN095484
Seq60	B3-5B	Abolfazl Masoudi, Xiao Li Zhang, Zhaoxi Qiu, Wenying Wang, Hui Wang, Jingze Liu	September, 2018	China:Hebei:Saihanba National Forest Park	Abolfazl Masoudi	117˚ 19´ 26″ E,42˚ 24´ 59″ N	1626m	MN095485
Seq61	B3-6B	Abolfazl Masoudi, Xiao Li Zhang, Zhaoxi Qiu, Wenying Wang, Hui Wang, Jingze Liu	September, 2018	China:Hebei:Saihanba National Forest Park	Abolfazl Masoudi	117˚ 19´ 26″ E,42˚ 24´ 59″ N	1626m	MN095486
Seq62	B3-7B	Abolfazl Masoudi, Xiao Li Zhang, Zhaoxi Qiu, Wenying Wang, Hui Wang, Jingze Liu	September, 2018	China:Hebei:Saihanba National Forest Park	Abolfazl Masoudi	117˚ 19´ 26″ E,42˚ 24´ 59″ N	1626m	MN095487
Seq63	B4-1B	Abolfazl Masoudi, Xiao Li Zhang, Zhaoxi Qiu, Wenying Wang, Hui Wang, Jingze Liu	September, 2018	China:Hebei:Saihanba National Forest Park	Abolfazl Masoudi	117˚ 20´ 38″ E,42˚ 25´ 64″ N	1666m	MN095488
Seq64	B5-1B	Abolfazl Masoudi, Xiao Li Zhang, Zhaoxi Qiu, Wenying Wang, Hui Wang, Jingze Liu	September, 2018	China:Hebei:Saihanba National Forest Park	Abolfazl Masoudi	117˚ 21´ 75″ E,42˚ 25´ 88″ N	1673m	MN095489
Seq65	B5-2B	Abolfazl Masoudi, Xiao Li Zhang, Zhaoxi Qiu, Wenying Wang, Hui Wang, Jingze Liu	September, 2018	China:Hebei:Saihanba National Forest Park	Abolfazl Masoudi	117˚ 21´ 75″ E,42˚ 25´ 88″ N	1673m	MN095490
Seq66	G3-1B	Abolfazl Masoudi, Xiao Li Zhang, Zhaoxi Qiu, Wenying Wang, Hui Wang, Jingze Liu	September, 2018	China:Hebei:Saihanba National Forest Park	Abolfazl Masoudi	117˚ 10´ 39″ E,42˚ 32´ 40″ N	1557m	MN095491
Seq67	G3-2B	Abolfazl Masoudi, Xiao Li Zhang, Zhaoxi Qiu, Wenying Wang, Hui Wang, Jingze Liu	September, 2018	China:Hebei:Saihanba National Forest Park	Abolfazl Masoudi	117˚ 10´ 39″ E,42˚ 32´ 40″ N	1557m	MN095492
Seq68	G8-1B	Abolfazl Masoudi, Xiao Li Zhang, Zhaoxi Qiu, Wenying Wang, Hui Wang, Jingze Liu	September, 2018	China:Hebei:Saihanba National Forest Park	Abolfazl Masoudi	117˚ 08´ 19″ E,42˚ 32´ 09″ N	1562m	MN095493
Seq69	SH21-3B	Abolfazl Masoudi, Xiao Li Zhang, Zhaoxi Qiu, Wenying Wang, Hui Wang, Jingze Liu	September, 2018	China:Hebei:Shijiazhuang:Taihang Shan	Abolfazl Masoudi	113˚ 52´ 29″ E,38˚ 14´ 32″ N	293m	MN095494
Seq70	SH21-4B	Abolfazl Masoudi, Xiao Li Zhang, Zhaoxi Qiu, Wenying Wang, Hui Wang, Jingze Liu	September, 2018	China:Hebei:Shijiazhuang:Taihang Shan	Abolfazl Masoudi	113˚ 52´ 29″ E,38˚ 14´ 32″ N	293m	MN095495
